# Supplementary material for: Dynamic pricing optimization for high-speed railway based on passenger flow assignment
Source: PLoS One. 2024 Dec 17;19(12):e0314713. doi: 10.1371/journal.pone.0314713 (PMC11651575; doi:10.1371/journal.pone.0314713)
Supplement: S1 Table — (XLSX) [file pone.0314713.s001.xlsx]

## Sheet: TimeTable Data
Trainno	No	Sta	DepTime	ArrTime	Miles	Capcity
G5525	1	Linyi North	08:00:00	08:00:00	0	1112
G5525	2	Feixian North	08:13:00	08:16:00	43	1112
G5525	3	Mengshan	08:27:00	08:30:00	72	1112
G5525	4	Qufu East	08:51:00	08:53:00	134	1112
G5525	5	Taian	09:13:00	09:15:00	204	1112
G5525	6	Jinan	09:38:00	09:40:00	266	1112
G5525	7	Zibo	10:22:00	10:24:00	376	1112
G5525	8	Weifang	10:59:00	11:01:00	476	1112
G5525	9	Qingdao North	11:59:00	12:18:00	644	1112
G5525	10	Qingdao West	12:54:00	12:56:00	718	1112
G5525	11	Dongjiakou	13:13:00	13:15:00	753	1112
G5525	12	Rizhao West	13:37:00	13:40:00	797	1112
G5525	13	Lijiazhai	13:53:00	13:56:00	827	1112
G5525	14	Junan North	14:07:00	14:10:00	857	1112
G5526	1	Linyi North	14:47:00	14:47:00	0	1112
G5526	2	Junan North	15:00:00	15:03:00	40	1112
G5526	3	Lijiazhai	15:15:00	15:18:00	70	1112
G5526	4	Rizhao West	15:32:00	15:35:00	100	1112
G5526	5	Dongjiakou	15:56:00	15:59:00	144	1112
G5526	6	Qingdao West	16:17:00	16:20:00	179	1112
G5526	7	Qingdao North	16:57:00	17:00:00	253	1112
G5526	8	Weifang	18:52:00	18:54:00	421	1112
G5526	9	Zibo	19:19:00	19:20:00	521	1112
G5526	10	Jinan	19:46:00	19:48:00	631	1112
G5526	11	Taian	20:27:00	20:29:00	701	1112
G5526	12	Qufu East	20:43:00	20:45:00	763	1112
G5526	13	Mengshan	20:58:00	21:00:00	825	1112
G5526	14	Feixian North	21:11:00	21:13:00	854	1112
G5535	1	Linyi North	13:56:00	13:56:00	0	1112
G5535	2	Feixian North	14:09:00	14:11:00	43	1112
G5535	3	Mengshan	14:22:00	14:24:00	72	1112
G5535	4	Sishui South	14:37:00	14:39:00	100	1112
G5535	5	Qufu East	14:52:00	14:55:00	134	1112
G5535	6	Jinan	15:43:00	15:46:00	266	1112
G5535	7	Zhangqiu	16:09:00	16:11:00	315	1112
G5535	8	Weifang	17:12:00	17:15:00	476	1112
G5535	9	Jiaozhou North	17:52:00	17:54:00	596	1112
G5535	10	Qingdao North	19:29:00	19:49:00	674	1112
G5535	11	Lijiazhai	21:11:00	21:13:00	857	1112
G5536	1	Linyi North	08:07:00	08:07:00	0	1112
G5536	2	Junan North	08:20:00	08:22:00	40	1112
G5536	3	Lijiazhai	08:34:00	08:36:00	70	1112
G5536	4	Dongjiakou	09:13:00	09:15:00	144	1112
G5536	5	Qingdao North	10:12:00	10:16:00	253	1112
G5536	6	Zibo	12:47:00	12:51:00	551	1112
G5536	7	Taian	14:05:00	14:24:00	723	1112
G5536	8	Qufu East	14:43:00	14:45:00	793	1112
G5536	9	Sishui South	15:00:00	15:02:00	817	1112
G5536	10	Mengshan	15:14:00	15:16:00	855	1112
G5536	11	Feixian North	15:27:00	15:29:00	884	1112
G5555	1	Jinan	15:30:00	15:30:00	0	1193
G5555	2	Zibo	16:12:00	16:14:00	110	1193
G5555	3	Qingzhoushi	16:32:00	16:35:00	153	1193
G5555	4	Qingdao North	17:49:00	18:17:00	378	1193
G5555	5	Qingdao West	18:51:00	18:53:00	452	1193
G5555	6	Dongjiakou	19:10:00	19:12:00	487	1193
G5555	7	Junan North	19:55:00	19:57:00	591	1193
G5555	8	Feixian North	20:27:00	20:29:00	674	1193
G5555	9	Mengshan	20:39:00	20:41:00	703	1193
G5555	10	Qufu East	21:03:00	21:05:00	765	1193
G5557	1	Jinan	07:48:00	07:48:00	0	1193
G5557	2	Qufu East	08:35:00	08:37:00	132	1193
G5557	3	Sishui South	08:52:00	08:54:00	156	1193
G5557	4	Mengshan	09:06:00	09:09:00	194	1193
G5557	5	Feixian North	09:20:00	09:23:00	223	1193
G5557	6	Junan North	09:54:00	09:57:00	306	1193
G5557	7	Lijiazhai	10:08:00	10:10:00	336	1193
G5557	8	Dongjiakou	10:49:00	10:51:00	410	1193
G5557	9	Qingdao West	11:09:00	11:11:00	445	1193
G5557	10	Qingdao North	11:48:00	12:31:00	519	1193
G5565	1	Jinan West	16:30:00	16:30:00	0	1005
G5565	2	Jinan East	16:53:00	17:06:00	44	1005
G5565	3	Zouping	17:22:00	17:24:00	98	1005
G5565	4	Zibo North	17:35:00	17:37:00	126	1005
G5565	5	Weifang North	18:04:00	18:06:00	234	1005
G5565	6	Qingdao North	18:53:00	19:14:00	373	1005
G5565	7	Qingdao West	19:50:00	19:52:00	447	1005
G5565	8	Rizhao West	20:26:00	20:29:00	526	1005
G5565	9	Linyi North	20:58:00	21:02:00	626	1005
G5565	10	Feixian North	21:15:00	21:18:00	669	1005
G5565	11	Mengshan	21:29:00	21:32:00	698	1005
G5565	12	Qufu East	21:53:00	21:55:00	760	1005
G5567	1	Jinan West	09:18:00	09:18:00	0	1005
G5567	2	Taian	09:35:00	09:41:00	59	1005
G5567	3	Qufu East	10:01:00	10:04:00	129	1005
G5567	4	Sishui South	10:18:00	10:20:00	153	1005
G5567	5	Mengshan	10:33:00	10:35:00	191	1005
G5567	6	Linyi North	10:54:00	10:59:00	263	1005
G5567	7	Junan North	11:13:00	11:16:00	303	1005
G5567	8	Rizhao West	11:37:00	11:42:00	363	1005
G5567	9	Qingdao West	12:17:00	12:26:00	442	1005
G5567	10	Qingdao North	13:05:00	13:32:00	516	1005
G5567	11	Jiaozhou North	13:56:00	14:04:00	564	1005
G5567	12	Weifang North	14:33:00	14:36:00	655	1005
G5567	13	Zibo North	15:03:00	15:07:00	763	1005
G5567	14	Zouping	15:17:00	15:20:00	791	1005
G5567	15	Jinan East	15:37:00	15:47:00	845	1005
G6955	1	Qingdao North	09:21:00	09:21:00	0	1005
G6955	2	Qingdao West	09:57:00	10:00:00	74	1005
G6955	3	Dongjiakou	10:17:00	10:20:00	109	1005
G6955	4	Junan North	11:05:00	11:08:00	213	1005
G6955	5	Feixian North	11:39:00	11:42:00	296	1005
G6955	6	Mengshan	11:53:00	11:55:00	325	1005
G6955	7	Qufu East	12:16:00	12:18:00	387	1005
G6955	8	Jinan West	12:49:00	12:52:00	516	1005
G6955	9	Zhangqiu North	13:41:00	13:43:00	590	1005
G6955	10	Zibo North	13:58:00	14:00:00	642	1005
G6955	11	Qingzhoushi North	14:16:00	14:18:00	695	1005
G6955	12	Weifang North	14:35:00	14:37:00	750	1005
G6955	13	Gaomi North	14:55:00	14:57:00	813	1005
G6955	14	Jiaozhou North	15:09:00	15:11:00	841	1005
G6956	1	Qingdao North	07:58:00	07:58:00	0	1005
G6956	2	Weifang North	08:43:00	08:46:00	139	1005
G6956	3	Zibo North	09:13:00	09:16:00	247	1005
G6956	4	Zouping	09:27:00	09:29:00	275	1005
G6956	5	Jinan West	10:12:00	10:28:00	373	1005
G6956	6	Qufu East	11:01:00	11:04:00	502	1005
G6956	7	Sishui South	11:18:00	11:20:00	526	1005
G6956	8	Mengshan	11:33:00	11:35:00	564	1005
G6956	9	Feixian North	11:46:00	11:48:00	593	1005
G6956	10	Junan North	12:18:00	12:20:00	676	1005
G6956	11	Dongjiakou	13:04:00	13:06:00	780	1005
G6975	1	Qingdao North	16:05:00	16:05:00	0	1005
G6975	2	Qingdao West	16:41:00	16:57:00	74	1005
G6975	3	Dongjiakou	17:14:00	17:16:00	109	1005
G6975	4	Junan North	18:01:00	18:03:00	213	1005
G6975	5	Feixian North	18:35:00	18:37:00	296	1005
G6975	6	Mengshan	18:48:00	18:50:00	325	1005
G6975	7	Sishui South	19:03:00	19:11:00	363	1005
G6975	8	Qufu East	19:24:00	19:26:00	387	1005
G6975	9	Jinan West	19:58:00	20:15:00	516	1005
G6975	10	Zibo North	21:07:00	21:10:00	642	1005
G6975	11	Weifang North	21:38:00	21:41:00	750	1005
G6975	12	Gaomi North	21:59:00	22:01:00	813	1005
G6976	1	Qingdao North	14:42:00	14:42:00	0	1005
G6976	2	Weifang North	15:27:00	15:30:00	139	1005
G6976	3	Zouping	16:13:00	16:18:00	275	1005
G6976	4	Jinan West	17:06:00	17:09:00	373	1005
G6976	5	Qufu East	17:42:00	17:48:00	502	1005
G6976	6	Sishui South	18:02:00	18:05:00	526	1005
G6976	7	Mengshan	18:18:00	18:21:00	564	1005
G6976	8	Feixian North	18:32:00	18:37:00	593	1005
G6976	9	Linyi North	18:50:00	18:57:00	636	1005
G6976	10	Junan North	19:11:00	19:15:00	676	1005
G6976	11	Dongjiakou	20:02:00	20:05:00	780	1005
