# Supplementary material for: Dynamic pricing optimization for high-speed railway based on passenger flow assignment
Source: PLoS One. 2024 Dec 17;19(12):e0314713. doi: 10.1371/journal.pone.0314713 (PMC11651575; doi:10.1371/journal.pone.0314713)
Supplement: S2 Table — (XLSX) [file pone.0314713.s002.xlsx]

## Sheet: Passenger Flow Data
Osta	Dsta	PF
Mengshan	Linyi North	1387
Jinan	Linyi North	408
Jinan	Linyi North	324
Linyi North	Jinan	315
Jinan	Qingdao North	276
Linyi North	Jinan	275
Jinan	Linyi North	267
Jinan West	Linyi North	238
Qingdao North	Linyi North	222
Jinan	Qingdao North	183
Linyi North	Qingdao North	176
Taian	Qingdao North	172
Jinan	Taian	172
Qufu East	Linyi North	172
Qingdao	Jinan	168
Taian	Jinan	162
Jinan	Zhangqiu	160
Qingdao North	Rizhao West	152
Rizhao West	Qingdao North	152
Linyi North	Qingdao North	148
Jinan	Qufu East	142
Qingdao North	Linyi North	142
Linyi North	Jinan	141
Taian	Linyi North	132
Jinan	Taian	127
Linyi North	Qufu East	122
Jinan	Weifang	121
Linyi North	Taian	121
Qingdao	Taian	119
Qingdao North	Linyi North	118
Weifang	Qingdao North	117
Jinan West	Qufu East	117
Qingdao North	Rizhao West	116
Qingdao North	Weifang	116
Jinan	Rizhao West	109
Linyi North	Qingdao	108
Rizhao West	Qingdao North	107
Zhangqiu	Jinan	107
Qingdao North	Jinan	105
Zibo	Qingdao North	103
Jinan West	Zouping	103
Taian	Qingdao	102
Taian	Jinan	101
Rizhao West	Qingdao	97
Linyi North	Taian	96
Qingdao North	Jinan	92
Taian	Weifang	89
Jinan	Qufu East	87
Rizhao West	Qingdao North	86
Jinan	Qingzhoushi	86
Jinan West	Taian	86
Qufu East	Jinan	77
Rizhao West	Jinan	77
Weifang	Linyi North	76
Qufu East	Jinan	76
Jinan	Weifang	76
Linyi North	Qingdao North	71
Qingdao North	Jiaozhou North	71
Qufu East	Linyi North	69
Jinan	Mengshan	69
Jinan West	Rizhao West	69
Feixian North	Jinan	65
Feixian North	Jinan	65
Qingdao North	Zibo	64
Qingdao North	Rizhao West	64
Taian	Weifang	63
Jinan	Feixian North	62
Linyi North	Rizhao West	62
Jinan	Feixian North	60
Linyi North	Rizhao West	60
Jinan	Mengshan	59
Jinan	Zibo	59
Linyi North	Qingdao North	59
Jinan	Zibo	57
Qingdao West	Qingdao North	57
Mengshan	Jinan	57
Qufu East	Taian	57
Qingdao North	Qufu East	57
Zhangqiu	Qingdao	56
Jinan	Feixian North	56
Qufu East	Qingdao North	56
Zibo	Qingdao North	55
Mengshan	Linyi North	54
Mengshan	Jinan	53
Qingdao North	Junan North	53
Taian	Linyi North	53
Weifang	Qingdao	52
Qufu East	Mengshan	52
Weifang	Jinan	52
Qingdao North	Zibo	51
Rizhao West	Linyi North	49
Qufu East	Rizhao West	49
Rizhao West	Linyi North	49
Rizhao West	Qingdao North	49
Qingdao	Zibo	48
Jinan	Zibo	48
Taian	Qufu East	48
Rizhao West	Linyi North	47
Dongjiakou	Qingdao North	47
Taian	Zibo	46
Mengshan	Qingdao North	46
Linyi North	Rizhao West	45
Jinan	Rizhao West	44
Jinan	Junan North	44
Jinan	Qingdao	43
Rizhao West	Jinan West	43
Qufu East	Qingdao North	42
Qufu East	Weifang	41
Qingdao North	Taian	41
Qingzhoushi	Qingdao North	40
Jinan	Mengshan	40
Qingdao West	Qingdao North	40
Zouping	Qingdao North	40
Qufu East	Qingdao North	39
Taian	Zhangqiu	39
Qingdao	Qufu East	39
Zibo	Jinan	39
Jinan East	Zouping	39
Zibo	Linyi North	38
Qufu East	Feixian North	38
Qingdao North	Qingdao West	37
Zibo	Taian	37
Junan North	Qingdao North	37
Qingdao North	Zhangqiu	36
Zibo	Weifang	36
Jinan West	Junan North	36
Junan North	Qingdao North	34
Zibo	Zhangqiu	33
Linyi North	Mengshan	33
Zhangqiu	Weifang	33
Qingdao North	Qingdao	33
Weifang	Zibo	33
Taian	Zibo	32
Qingdao North	Junan North	32
Qingdao North	Qufu East	32
Zhangqiu	Jinan	32
Jinan West	Mengshan	32
Dongjiakou	Rizhao West	31
Junan North	Jinan	31
Linyi North	Jinan West	31
Zibo	Linyi North	30
Linyi North	Zibo	30
Qingdao North	Qingdao West	30
Mengshan	Jinan	30
Qufu East	Jinan	30
Taian	Rizhao West	30
Qingdao North	Zhangqiu	30
Taian	Rizhao West	30
Taian	Qufu East	29
Qingdao North	Jinan West	29
Qingdao West	Linyi North	28
Dongjiakou	Qingdao North	28
Qingdao North	Qufu East	28
Zibo	Qingdao	28
Jinan	Qufu East	28
Linyi North	Zibo	27
Qufu East	Weifang	27
Zibo	Qufu East	27
Zibo	Jinan	27
Taian	Feixian North	27
Zouping	Jinan West	27
Mengshan	Taian	26
Qufu East	Qingdao	26
Zhangqiu	Zibo	26
Linyi North	Weifang	26
Qingdao North	Zouping	26
Qingdao North	Lijiazhai	25
Rizhao West	Qufu East	25
Jinan	Lijiazhai	25
Lijiazhai	Qingdao North	24
Junan North	Qingdao North	23
Junan North	Rizhao West	23
Jinan	Sishui South	23
Weifang North	Linyi North	23
Qufu East	Zibo	22
Qufu East	Linyi North	22
Qufu East	Rizhao West	22
Linyi North	Rizhao West	22
Qingdao North	Jinan East	22
Qingdao	Rizhao West	21
Linyi North	Qingdao West	21
Taian	Linyi North	21
Mengshan	Rizhao West	21
Linyi North	Qufu East	20
Qingdao North	Linyi North	20
Qingdao West	Linyi North	20
Linyi North	Mengshan	19
Qingdao North	Dongjiakou	19
Linyi North	Qingdao West	19
Mengshan	Qufu East	19
Taian	Mengshan	19
Qingdao North	Dongjiakou	19
Qingdao North	Mengshan	19
Junan North	Linyi North	18
Qingdao North	Rizhao West	18
Linyi North	Lijiazhai	18
Lijiazhai	Rizhao West	18
Linyi North	Qingdao West	18
Qingdao North	Feixian North	18
Linyi North	Mengshan	18
Junan North	Qingdao North	18
Linyi North	Weifang	17
Jinan	Qingdao West	17
Linyi North	Weifang	17
Zibo	Qingzhoushi	17
Qufu East	Linyi North	17
Feixian North	Qingdao North	17
Qingdao North	Mengshan	17
Qingdao West	Qingdao North	17
Feixian North	Taian	16
Qufu East	Taian	16
Rizhao West	Lijiazhai	16
Lijiazhai	Linyi North	16
Linyi North	Junan North	16
Zibo	Jinan	16
Jinan	Sishui South	16
Feixian North	Qufu East	16
Feixian North	Taian	16
Qufu East	Zhangqiu	16
Dongjiakou	Qingdao North	16
Jinan	Qingdao West	16
Linyi North	Mengshan	16
Qufu East	Qingdao West	16
Feixian North	Linyi North	16
Qingdao North	Qingdao West	16
Mengshan	Linyi North	16
Weifang	Junan North	15
Rizhao West	Junan North	15
Junan North	Qingdao	15
Qingzhoushi	Linyi North	15
Qingdao West	Junan North	15
Junan North	Rizhao West	15
Weifang	Zhangqiu	15
Taian	Qingdao West	15
Qingdao West	Jinan East	15
Weifang	Rizhao West	14
Dongjiakou	Linyi North	14
Qingdao West	Jinan	14
Sishui South	Jinan	14
Junan North	Qingdao West	14
Qingdao North	Jinan	14
Zibo	Mengshan	14
Linyi North	Qufu East	14
Jinan West	Qingdao North	14
Weifang North	Qingdao North	14
Rizhao West	Qufu East	14
Mengshan	Qingdao North	14
Mengshan	Taian	13
Jinan	Rizhao West	13
Feixian North	Linyi North	13
Qingdao North	Feixian North	13
Junan North	Rizhao West	13
Rizhao West	Jinan West	13
Zouping	Jinan East	13
Zibo	Weifang	12
Rizhao West	Zibo	12
Rizhao West	Zhangqiu	12
Mengshan	Linyi North	12
Qingdao	Qingdao North	12
Qingdao	Linyi North	12
Rizhao West	Mengshan	12
Jinan	Sishui South	12
Qingdao West	Weifang	12
Taian	Qingdao North	12
Qingdao West	Jinan West	12
Qingdao North	Weifang North	12
Qingdao North	Zibo North	12
Zibo	Rizhao West	11
Linyi North	Lijiazhai	11
Taian	Jiaozhou North	11
Qingdao North	Lijiazhai	11
Rizhao West	Lijiazhai	11
Rizhao West	Linyi North	11
Linyi North	Junan North	11
Qingdao West	Jinan	11
Jinan West	Qingdao West	11
Zibo North	Jinan East	11
Lijiazhai	Qingdao North	10
Qingdao West	Qingdao North	10
Qingdao West	Taian	10
Qingdao North	Zibo	10
Feixian North	Jinan	10
Rizhao West	Weifang	10
Jinan West	Jinan East	10
Jinan West	Weifang North	10
Jinan West	Rizhao West	10
Weifang North	Qingdao West	10
Jinan West	Sishui South	10
Qufu East	Mengshan	9
Linyi North	Zhangqiu	9
Taian	Qingdao North	9
Jinan	Jiaozhou North	9
Zhangqiu	Qingdao North	9
Lijiazhai	Linyi North	9
Qingdao North	Qufu East	9
Qingdao West	Linyi North	9
Zouping	Zibo North	9
Jinan West	Qingdao North	9
Qufu East	Zibo	8
Junan North	Qingdao West	8
Rizhao West	Qingdao West	8
Rizhao West	Dongjiakou	8
Rizhao West	Qingdao West	8
Jinan	Dongjiakou	8
Qingzhoushi	Qingdao West	8
Qingzhoushi	Rizhao West	8
Linyi North	Junan North	8
Rizhao West	Zibo	8
Rizhao West	Jinan	8
Zibo	Zhangqiu	8
Jinan West	Zibo North	8
Jinan East	Qingdao North	8
Zibo North	Qingdao North	8
Qingdao West	Qufu East	8
Qingdao West	Jinan West	8
Linyi North	Weifang North	8
Qingdao West	Weifang North	8
Feixian North	Qufu East	7
Weifang	Qingdao West	7
Linyi North	Dongjiakou	7
Rizhao West	Jinan	7
Linyi North	Feixian North	7
Feixian North	Weifang	7
Mengshan	Zibo	7
Sishui South	Qufu East	7
Qingdao West	Qingdao	7
Zibo	Qufu East	7
Sishui South	Linyi North	7
Jinan	Linyi North	7
Zibo	Qingdao West	7
Zibo	Rizhao West	7
Qingdao North	Jinan	7
Qingdao West	Qufu East	7
Qingdao West	Jinan	7
Jinan	Dongjiakou	7
Taian	Qingdao North	7
Rizhao West	Dongjiakou	7
Qingdao North	Jinan West	7
Rizhao West	Mengshan	7
Mengshan	Qufu East	7
Mengshan	Jinan West	7
Taian	Sishui South	7
Taian	Mengshan	7
Mengshan	Rizhao West	7
Linyi North	Junan North	7
Rizhao West	Zibo North	7
Rizhao West	Zouping	7
Weifang North	Zouping	7
Zibo North	Zouping	7
Jinan East	Jinan West	7
Mengshan	Weifang	6
Jinan	Dongjiakou	6
Zibo	Qingdao West	6
Weifang	Dongjiakou	6
Sishui South	Taian	6
Qingdao	Lijiazhai	6
Taian	Qufu East	6
Taian	Feixian North	6
Zouping	Weifang North	6
Weifang North	Mengshan	6
Qingdao West	Rizhao West	6
Qufu East	Jinan West	6
Taian	Junan North	6
Sishui South	Linyi North	6
Sishui South	Qingdao North	6
Rizhao West	Qingdao West	6
Mengshan	Qufu East	5
Qingdao West	Rizhao West	5
Qingdao West	Zhangqiu	5
Zhangqiu	Linyi North	5
Linyi North	Sishui South	5
Weifang	Qingdao North	5
Weifang	Linyi North	5
Dongjiakou	Taian	5
Qufu East	Sishui South	5
Jinan	Junan North	5
Qingdao West	Rizhao West	5
Qingdao West	Mengshan	5
Dongjiakou	Rizhao West	5
Linyi North	Feixian North	5
Taian	Qingdao West	5
Qufu East	Mengshan	5
Qufu East	Feixian North	5
Sishui South	Qingdao North	5
Linyi North	Zibo	5
Rizhao West	Qingdao West	5
Qingdao West	Zibo	5
Qingdao West	Zhangqiu	5
Qufu East	Qingdao West	5
Linyi North	Qingdao West	5
Linyi North	Jiaozhou North	5
Qingdao West	Zibo North	5
Qingdao West	Zouping	5
Weifang North	Jinan East	5
Zibo North	Jinan West	5
Feixian North	Weifang	4
Mengshan	Zibo	4
Qingdao West	Junan North	4
Lijiazhai	Zibo	4
Feixian North	Mengshan	4
Rizhao West	Jinan	4
Qingdao West	Jinan	4
Sishui South	Mengshan	4
Zibo	Linyi North	4
Dongjiakou	Linyi North	4
Rizhao West	Junan North	4
Taian	Mengshan	4
Mengshan	Junan North	4
Lijiazhai	Rizhao West	4
Lijiazhai	Qingdao North	4
Rizhao West	Zhangqiu	4
Jinan East	Rizhao West	4
Zibo North	Rizhao West	4
Qingdao West	Mengshan	4
Linyi North	Qufu East	4
Feixian North	Jinan West	4
Qufu East	Mengshan	4
Qufu East	Junan North	4
Sishui South	Rizhao West	4
Jiaozhou North	Jinan West	4
Jinan	Lijiazhai	3
Junan North	Rizhao West	3
Junan North	Zibo	3
Lijiazhai	Rizhao West	3
Rizhao West	Dongjiakou	3
Dongjiakou	Jinan	3
Qingdao West	Zibo	3
Zhangqiu	Qufu East	3
Zhangqiu	Feixian North	3
Mengshan	Weifang	3
Sishui South	Weifang	3
Qufu East	Qingdao North	3
Zibo	Jiaozhou North	3
Weifang	Jiaozhou North	3
Linyi North	Dongjiakou	3
Dongjiakou	Qingdao	3
Zibo	Feixian North	3
Taian	Sishui South	3
Taian	Junan North	3
Taian	Lijiazhai	3
Taian	Dongjiakou	3
Qufu East	Sishui South	3
Qufu East	Junan North	3
Sishui South	Rizhao West	3
Lijiazhai	Dongjiakou	3
Dongjiakou	Weifang	3
Dongjiakou	Jinan	3
Zouping	Qingdao West	3
Weifang North	Feixian North	3
Qingdao West	Feixian North	3
Rizhao West	Feixian North	3
Jinan West	Qingdao West	3
Sishui South	Qingdao West	3
Jiaozhou North	Weifang North	3
Jiaozhou North	Jinan East	3
Feixian North	Zibo	2
Taian	Qingdao West	2
Jinan	Junan North	2
Jinan	Linyi North	2
Weifang	Lijiazhai	2
Qingdao West	Lijiazhai	2
Junan North	Lijiazhai	2
Junan North	Dongjiakou	2
Lijiazhai	Jinan	2
Qingdao North	Sishui South	2
Zibo	Feixian North	2
Zhangqiu	Mengshan	2
Sishui South	Linyi North	2
Mengshan	Feixian North	2
Feixian North	Linyi North	2
Feixian North	Zhangqiu	2
Feixian North	Zibo	2
Jinan	Qingdao North	2
Jinan	Rizhao West	2
Zhangqiu	Jiaozhou North	2
Jiaozhou North	Qingdao North	2
Jiaozhou North	Rizhao West	2
Lijiazhai	Dongjiakou	2
Lijiazhai	Qingdao	2
Qingdao North	Mengshan	2
Qingdao	Sishui South	2
Zibo	Sishui South	2
Taian	Sishui South	2
Dongjiakou	Qufu East	2
Dongjiakou	Jinan	2
Junan North	Mengshan	2
Junan North	Qufu East	2
Feixian North	Mengshan	2
Jinan	Qingdao North	2
Qufu East	Dongjiakou	2
Sishui South	Qingdao West	2
Mengshan	Feixian North	2
Feixian North	Rizhao West	2
Feixian North	Dongjiakou	2
Feixian North	Qingdao West	2
Linyi North	Dongjiakou	2
Junan North	Dongjiakou	2
Lijiazhai	Weifang	2
Lijiazhai	Jinan	2
Jinan East	Weifang North	2
Jinan East	Qingdao West	2
Weifang North	Rizhao West	2
Linyi North	Feixian North	2
Qufu East	Jiaozhou North	2
Junan North	Jiaozhou North	2
Rizhao West	Jiaozhou North	2
Rizhao West	Weifang North	2
Rizhao West	Jinan East	2
Jiaozhou North	Zibo North	2
Weifang North	Jinan West	2
Linyi North	Feixian North	1
Feixian North	Mengshan	1
Taian	Dongjiakou	1
Zibo	Dongjiakou	1
Zibo	Lijiazhai	1
Zibo	Junan North	1
Zibo	Linyi North	1
Qingdao West	Dongjiakou	1
Linyi North	Zibo	1
Linyi North	Zhangqiu	1
Linyi North	Jinan	1
Lijiazhai	Zhangqiu	1
Dongjiakou	Zibo	1
Dongjiakou	Zhangqiu	1
Zibo	Mengshan	1
Zhangqiu	Sishui South	1
Qufu East	Feixian North	1
Sishui South	Zibo	1
Taian	Rizhao West	1
Zibo	Lijiazhai	1
Zibo	Linyi North	1
Weifang	Rizhao West	1
Weifang	Lijiazhai	1
Jiaozhou North	Qingdao	1
Junan North	Dongjiakou	1
Junan North	Jinan	1
Lijiazhai	Zibo	1
Rizhao West	Zibo	1
Qingdao West	Zibo	1
Qingdao	Mengshan	1
Sishui South	Feixian North	1
Zibo	Dongjiakou	1
Qingzhoushi	Dongjiakou	1
Qingzhoushi	Junan North	1
Qingzhoushi	Feixian North	1
Qingdao West	Dongjiakou	1
Dongjiakou	Junan North	1
Dongjiakou	Mengshan	1
Junan North	Linyi North	1
Qufu East	Lijiazhai	1
Sishui South	Mengshan	1
Sishui South	Linyi North	1
Mengshan	Lijiazhai	1
Mengshan	Dongjiakou	1
Feixian North	Lijiazhai	1
Linyi North	Lijiazhai	1
Junan North	Qingdao West	1
Junan North	Weifang	1
Junan North	Zibo	1
Lijiazhai	Qingdao West	1
Lijiazhai	Zibo	1
Dongjiakou	Qingdao West	1
Dongjiakou	Zibo	1
Dongjiakou	Zhangqiu	1
Zouping	Rizhao West	1
Zibo North	Weifang North	1
Zibo North	Qingdao West	1
Zibo North	Linyi North	1
Feixian North	Mengshan	1
Sishui South	Junan North	1
Mengshan	Junan North	1
Mengshan	Qingdao West	1
Mengshan	Jiaozhou North	1
Mengshan	Weifang North	1
Linyi North	Zibo North	1
Linyi North	Zouping	1
Linyi North	Jinan East	1
Junan North	Qingdao West	1
Junan North	Weifang North	1
Junan North	Zouping	1
Qingdao West	Jiaozhou North	1
Jiaozhou North	Zouping	1
